# Supplementary material for: Escalated Maximum Dose in the Planning Target Volume Improves Local Control in Stereotactic Body Radiation Therapy for T1-2 Lung Cancer
Source: Cancers (Basel). 2022 Feb 13;14(4):933. doi: 10.3390/cancers14040933 (PMC8870557; doi:10.3390/cancers14040933)
Supplement: Supplementary file 1 [file cancers-14-00933-s001.zip]

Archive with 1 entries (1 files):
- cancers-1573846-supplementary.pdf
